# Supplementary material for: Design and Application of Microfluidic Capture Device for Physical–Magnetic Isolation of MCF-7 Circulating Tumor Cells
Source: Biosensors (Basel). 2024 Jun 15;14(6):308. doi: 10.3390/bios14060308 (PMC11201624; doi:10.3390/bios14060308)
Supplement: Supplementary file 1 [file biosensors-14-00308-s001.zip]

Archive with 1 entries (1 files):
- biosensors-3025732-supplementary.pdf
